# Supplementary material for: The Effect of Metformin on Pituitary Function in Postmenopausal Women with Subclinical Hypothyroidism and Macroprolactinemia: A Single-Center Prospective Case–Control Study
Source: Pharmaceuticals (Basel). 2025 Jun 2;18(6):834. doi: 10.3390/ph18060834 (PMC12195766; doi:10.3390/ph18060834)
Supplement: Supplementary file 1 [file pharmaceuticals-18-00834-s001.zip]

Archive with 1 entries (1 files):
- pharmaceuticals-3642201-supplementary.pdf
